# Supplementary material for: INTERCEPT Pathogen Reduction in Platelet Concentrates, in Contrast to Gamma Irradiation, Induces the Formation of trans-Arachidonic Acids and Affects Eicosanoid Release during Storage
Source: Biomolecules. 2022 Sep 7;12(9):1258. doi: 10.3390/biom12091258 (PMC9496540; doi:10.3390/biom12091258)
Supplement: Supplementary file 1 [file biomolecules-12-01258-s001.zip]

Archive with 1 entries (1 files):
- biomolecules-1874974-supplementary.xlsx
