# Supplementary material for: INTERCEPT Pathogen Reduction in Platelet Concentrates, in Contrast to Gamma Irradiation, Induces the Formation of trans-Arachidonic Acids and Affects Eicosanoid Release during Storage
Source: Biomolecules. 2022 Sep 7;12(9):1258. doi: 10.3390/biom12091258 (PMC9496540; doi:10.3390/biom12091258)
Supplement: Supplementary file 1 [file biomolecules-12-01258-s001.zip › biomolecules-1874974-supplementary.xlsx]

## Sheet: sheet 1
Sample-ID	11-HETE	12,13-DiHOME	12-HEPE	12-HETE/8-HETE	14-HDoHE/10-HDoHE	15deoxy-PGJ2	15-HETE	16-HETE	18-HETE	293_9.73	313_10.75	313_12.47	333_9.2	343_10.07	5(6)-EET	9,10-DiHOME	9_13-HODE_EPOME mix	9-HOTrE	9-HpODE	AA	Adrenic Acid	a-Linolenic Acid	DGLA / isoform I	DGLA / isoform II	DHA	DHA / isoform I	DPA	EPA	EPA / isoform I	EPA / isoform II	EPA / isoform III	EPA / isoform IV	EPA / isoform V	g-Linolenic Acid	HHTrE / isoform I	HHTrE / isoform II	HpODE / isoform I	HpODE / isoform II	Linoleic Acid	Linoleic Acid / isoform I	Linolenic Acid	Oleic Acid	Palmitic Acid	PGE2	Stearic Acid	Trans-AA / isoform I	Trans-AA / isoform II	Trans-AA / isoform III
082421_Day1_con	19.1454	24.5629	20.5463	24.7745	23.0328	19.1756	20.2413	21.0284	21.565	20.0592	21.5251	23.4972	20.951	19.0038	20.1344	25.1866	23.1431	20.8236	24.6509	25.4549	20.4676	21.9909	18.3436	20.0337	25.491	18.9345	21.2084	22.5065	21.9427	19.383	23.2473	20.1831	20.1831	19.0744	22.589	20.2383	24.1307	23.1277	26.7136	18.7503	23.2085	28.1145	27.7353	18.0829	28.9194	19.031	20.7374	20.857
082421_Day2_UVA	23.8224	22.7337	21.1472	24.2561	23.6296	21.5804	22.1826	17.551	17.2246	19.4033	21.4825	23.006	20.3309	18.9445	19.936	23.2702	22.8715	19.7122	24.2872	24.1738	16.2563	19.0592	16.4353	20.4683	23.5929	23.7402	23.1401	21.6988	22.6896	22.7138	23.5491	21.448	21.8922	19.2623	19.6394	18.6728	22.0383	20.4355	26.4551	16.8305	21.2449	27.5467	26.3794	17.3697	27.2286	24.1218	23.6471	23.7111
082421_Day5_UVA	24.2286	23.2512	21.9621	25.2086	24.7429	22.7345	22.9684	17.7872	18.8093	20.8888	21.2515	23.0311	20.38	21.9206	20.0257	23.5216	23.665	20.0734	24.1993	23.073	16.9486	20.0326	17.8131	21.4926	23.6882	24.0545	22.5525	23.0749	24.1053	23.6865	24.3087	22.3194	22.5773	19.2474	20.574	20.4838	22.3116	20.8878	26.886	19.9529	21.4971	27.9747	26.4058	16.6274	27.3061	23.6976	23.8925	25.4777
082421_Day5_IRR	19.6985	24.8935	22.8677	26.0035	24.8308	18.737	21.8862	18.7327	20.0308	18.6799	22.3041	23.4649	21.0452	19.9162	20.1392	24.8032	23.7779	21.077	25.163	24.9226	18.3355	20.4548	18.8306	21.1228	25.3858	20.9261	23.1354	21.0852	20.7838	19.0671	23.1289	20.7747	19.7476	20.2165	22.0958	19.8772	24.4535	24.0891	27.1996	20.47	22.5371	28.1928	26.9097	18.8923	28.1063	19.497	21.8958	22.6296
082421_Day7_UVA	24.2092	23.8123	22.6166	25.6395	25.1728	22.603	23.3004	17.89	19.1131	21.3808	22.3162	22.6461	21.2409	22.8198	22.2498	23.91	24.0643	20.4951	24.9111	22.4248	19.3219	19.0558	18.4255	20.7054	23.3253	23.806	21.848	21.7779	23.6674	22.541	23.2964	21.2818	21.599	18.1065	21.446	20.096	22.6537	21.4393	25.8094	16.9094	20.1775	26.8823	25.1194	20.2026	24.6959	22.7324	23.3262	24.3161
082421_Day7_IRR	20.1396	25.0569	23.7415	27.4961	25.4312	19.3564	22.4399	16.8417	17.6504	20.3036	22.4303	21.956	21.1284	19.8024	21.1647	24.7188	24.3942	21.4333	24.909	24.2576	18.7245	18.9372	19.7786	16.7756	25.5431	17.4664	22.695	21.3266	20.6057	17.323	21.3999	20.4056	20.4056	17.4408	23.4532	20.7055	24.9666	24.7287	25.4919	19.1826	20.0113	26.1088	24.1537	19.2995	27.3852	17.8286	21.3958	20.791
082423_Day1_con	19.0302	24.7504	20.6875	24.7383	22.418	19.1816	20.3676	19.1922	18.06	18.0475	20.2931	20.296	19.9941	19.6474	18.3091	24.526	23.3926	22.0413	24.1771	24.0777	18.7041	22.8066	18.6478	17.3846	23.7101	19.969	19.7956	21.8726	22.0379	18.5242	23.6712	20.2734	20.2792	19.0716	22.1535	19.3845	24.6252	22.713	26.6057	19.0255	23.3709	27.8819	27.453	18.1325	27.8195	18.9224	19.7901	20.7077
082423_Day2_UVA	24.1353	23.1768	21.8751	24.6666	23.5944	21.9444	22.1324	17.8305	17.8151	20.6537	20.3211	19.9396	19.8874	17.5174	18.7178	22.8156	23.4592	21.4146	24.0255	23.1414	18.0747	20.8918	19.6482	20.2615	21.6938	22.3995	21.8203	21.9673	22.9586	22.4922	24.2593	20.9524	20.949	20.2291	20.6869	19.2308	23.485	20.3459	26.444	18.8341	22.1711	27.8715	26.6608	17.2085	27.1195	22.5152	22.9001	24.007
082423_Day2_IRR	18.5295	24.6939	21.1917	24.3812	23.0107	18.0938	21.0322	17.1795	19.25	19.1234	20.6208	19.6428	20.4527	17.6786	18.5306	23.9974	23.9372	22.3936	24.3807	24.3006	17.3679	22.6871	16.0573	18.8917	23.8537	18.7208	20.0293	21.5945	22.5	18.9999	23.8863	20.6042	20.6042	17.7836	21.206	17.8276	25.1332	23.6293	26.4908	18.3295	23.2814	28.122	27.0329	17.1553	28.5705	17.5535	20.2626	21.8871
082423_Day5_con	24.4313	23.8913	23.1576	25.7214	24.581	22.1414	23.1483	17.7131	19.1066	22.3831	21.6386	19.4847	20.2284	22.0731	20.9029	23.6374	24.529	22.2873	24.6493	23.1033	17.6602	20.5872	18.887	20.8646	22.3317	23.2091	21.5705	22.299	23.4913	23.4489	24.3034	21.6006	21.6116	20.2887	21.6235	20.302	23.8514	20.8395	26.1553	17.6032	22.4442	27.8582	26.4701	16.5386	27.0387	22.3537	22.5924	23.8506
082423_Day5_IRR	22.6963	25.292	25.9942	29.1157	26.8678	18.905	23.844	18.5261	18.817	22.7978	21.5997	19.7215	20.8552	22.4709	17.8894	24.5468	26.132	23.2346	24.9804	23.1829	17.0026	20.9674	17.7717	18.8557	23.5711	19.9109	20.9705	19.9488	21.1627	17.7275	23.9913	21.6492	21.6619	20.4357	25.3289	23.3307	25.2335	23.8941	26.187	20.1167	22.7927	27.4936	26.151	19.4083	27.3591	18.7247	20.1583	22.1595
082423_Day7_UVA	23.9351	24.3868	23.4495	25.8108	24.9131	22.9458	22.9819	20.4414	19.7256	22.8667	22.0021	19.1593	21.0014	21.9928	22.0372	23.8605	24.327	22.3172	24.9144	25.6838	20.631	20.307	20.9002	21.2464	24.2996	24.3759	23.5594	22.8169	24.0002	23.4143	23.8928	21.1614	21.743	19.6788	22.4261	21.0004	24.6161	21.833	25.9434	20.3581	21.0716	27.8151	25.5447	19.6432	27.2318	24.6244	23.8947	25.036
082423_Day7_IRR	21.4915	26.2895	25.3132	28.6092	26.4105	21.3449	23.566	18.6116	19.9193	22.909	21.6942	18.7007	21.3554	22.2174	22.2881	25.1927	25.7339	23.1997	25.0225	26.9891	17.8899	21.0715	19.3078	18.8519	24.8614	23.1203	23.0542	22.0932	21.9821	19.595	23.9405	21.0388	21.0393	20.1301	24.9182	22.1122	26.2037	25.0073	25.7692	18.6113	21.1344	26.4485	24.6721	21.3175	27.1121	21.251	22.9433	21.36
082485_Day1_con	16.6206	22.8952	19.3106	22.7191	21.1152	17.8865	19.1223	16.7332	15.259	16.9648	21.8028	22.3461	21.3305	16.2157	19.0432	23.3037	22.7882	20.4111	24.0513	23.1049	13.8545	19.699	18.6373	17.4788	21.9252	21.4086	19.9754	18.7345	18.6389	17.791	21.7174	18.3396	17.5297	18.9894	19.8886	18.3438	21.6369	22.1365	24.6765	15.3478	19.448	25.6515	24.6177	16.8992	22.3996	16.0936	19.716	19.7334
082485_Day2_UVA	21.8857	23.3863	20.5105	23.4072	22.5021	20.5758	21.1676	16.9632	16.9154	19.4279	21.9292	22.2762	20.8638	20.1278	20.3778	23.694	22.5801	19.4496	23.5888	24.0217	18.2988	20.1193	15.4364	17.1306	22.3932	22.7444	21.8971	20.6883	21.894	20.7462	22.2912	19.4424	19.5418	19.0269	19.18	19.2093	20.6148	20.862	25.0616	16.6938	19.6456	26.0479	24.4149	17.6355	23.4596	22.0561	22.4298	21.3232
082485_Day2_IRR	18.9321	24.2499	20.9732	24.1734	22.8491	18.6464	20.4984	16.2288	17.1984	19.4715	21.9379	22.7137	21.0699	18.674	19.8914	24.4173	22.9383	18.4213	23.7859	25.3505	18.3762	20.9964	17.7639	17.3917	24.0856	21.8995	22.0943	20.5706	20.4824	18.9291	23.6925	20.5196	19.2808	19.6819	21.2142	20.7193	22.8939	22.7881	25.8432	25.8432	20.8037	26.8722	25.9716	18.1286	23.4763	17.752	21.9653	21.4813
082485_Day5_IRR	20.2089	24.5654	25.2553	28.6158	26.5402	21.5007	22.4558	17.9025	18.7042	21.6469	20.967	21.6912	20.9161	22.1429	19.4898	24.2552	24.6767	18.9017	22.9101	23.3168	18.0358	20.4076	17.5846	19.1512	24.5918	18.3552	21.4682	20.0952	21.0864	17.4038	23.6737	20.8726	20.8726	18.8723	22.0236	20.0575	23.2895	24.0349	25.2049	18.5754	19.3872	25.4783	24.0296	18.9283	24.1259	18.8253	20.4161	21.1628
082485_Day7_UVA	22.2178	23.0869	22.2143	25.2956	24.1298	21.6304	21.86	18.9384	17.7684	20.8201	21.6757	21.8244	20.5673	21.3484	23.4719	23.0449	22.944	19.1544	23.5096	26.8395	22.4806	20.3668	17.4735	19.9431	25.4744	24.5063	23.6926	23.3957	23.7228	21.8345	22.9024	20.496	20.7825	19.228	20.046	19.5985	20.5916	20.7079	24.9368	24.9368	18.6658	25.8188	24.109	18.3036	23.0532	25.0957	24.1202	22.863
082540_Day1_con	17.7297	23.1898	18.739	22.9485	20.2386	18.8981	18.665	17.1034	17.3779	18.0625	22.3451	22.4945	21.2201	17.4803	15.9521	22.7301	22.069	16.6463	25.3684	21.2583	17.8074	18.9815	18.0828	17.6778	21.2135	19.0789	18.7175	16.9245	17.8052	16.0213	20.793	18.1075	17.3986	18.7565	20.9366	19.1819	21.7424	21.9505	24.7429	24.7429	19.085	25.0787	24.1662	17.3882	23.8919	16.6713	18.6624	19.4176
082540_Day5_UVA	23.2682	23.7452	21.3654	24.3623	23.6278	21.1066	23.3354	18.5459	18.6644	21.1741	22.4184	22.2102	20.6404	22.3779	20.2667	23.4913	24.5572	20.0412	25.4895	19.5858	19.8261	18.3602	18.3147	18.4894	21.2427	21.0054	17.4453	20.1315	22.4254	21.5786	21.3837	19.613	19.885	17.0856	20.0782	19.0435	22.1657	21.2016	23.9487	23.9487	18.6309	24.5115	22.3263	18.4872	23.8477	19.6799	20.6999	22.0908
082540_Day5_IRR	19.9967	24.7077	21.6243	25.6721	23.7334	17.7739	21.0753	19.3346	17.6061	20.4017	22.5773	23.2711	21.0475	20.7179	19.2508	23.9636	23.859	17.3077	25.9304	22.9259	19.8733	19.6132	16.787	18.0657	23.2365	18.9721	21.0081	17.3003	18.847	18.1133	21.0233	19.2286	19.0704	19.2622	22.9219	19.918	24.3413	24.2493	25.551	25.551	20.2291	26.1103	24.7595	19.7734	25.732	16.6699	19.3961	21.4504
082540_Day7_UVA	23.6567	23.8349	21.8816	24.6047	23.9485	21.7463	23.7501	18.7018	19.429	21.8148	22.6858	22.3197	20.8924	22.5743	20.4996	23.6462	25.1229	20.5271	25.286	20.9589	20.7371	18.7512	18.5141	19.3287	22.0817	21.8553	18.8212	20.9	22.9217	22.1573	21.9176	20.2784	20.2207	17.8769	20.9473	20.0594	21.3892	21.1334	24.8611	24.8611	18.9655	25.5359	23.5291	17.9159	25.089	20.9115	21.6634	22.7068
082540_Day7_IRR	20.1864	24.5902	23.4451	26.9621	24.8186	18.8539	21.8268	18.0115	17.7587	21.1627	22.5518	23.0425	20.7759	21.6256	20.6455	23.9935	24.5795	17.8144	25.5762	24.4002	20.5728	19.8408	16.9847	18.3735	23.646	18.5452	21.7503	18.2936	19.2754	18.4025	20.9469	19.3154	18.6559	19.3309	22.55	19.8984	23.468	23.9715	25.6429	25.6429	20.0514	26.0181	24.5812	19.2032	25.6906	16.2798	20.6137	21.5563
082549_Day1_con	18.1983	24.5403	21.4777	25.3597	23.2463	20.3546	21.3504	17.9775	18.0558	19.536	21.1283	21.047	20.5516	19.7015	18.3068	24.4183	22.092	18.1498	24.9979	22.1046	17.8932	18.7599	17.7676	19.319	21.9934	19.4954	19.0986	21.4807	23.1317	22.5315	22.3958	20.0643	19.9125	18.8432	21.7808	19.0585	22.7272	22.7981	24.6622	24.6622	19.9297	25.4433	24.0947	18.4768	23.8529	18.7893	19.7614	23.5218
082549_Day5_UVA	24.7244	25.1701	24.239	27.4695	25.5746	16.1465	24.5367	18.9253	20.1986	23.2728	22.5256	20.6862	20.6677	23.5444	22.0227	24.772	25.0985	20.624	25.7837	23.5121	18.7519	17.4744	17.4117	18.1676	22.5831	21.4375	19.5787	21.2018	23.0575	21.95	21.5022	19.1462	19.5185	17.5635	21.0034	19.5266	22.2214	21.6273	23.0579	23.0579	18.3217	23.9111	22.5116	19.4876	24.1709	21.6	20.8966	20.9614
082549_Day5_IRR	21.3243	26.5016	25.6938	28.4901	27.0132	19.6139	24.663	19.5295	20.7993	24.0204	22.8676	20.7504	21.868	23.8356	22.1622	26.1505	25.505	20.9729	26.0625	25.2955	19.4782	18.2098	19.1051	19.236	24.1432	18.0404	21.1833	22.2994	23.9564	22.6478	21.9108	20.0028	19.9557	18.3507	22.3953	19.9996	24.4382	24.5064	24.1108	24.1108	19.1168	25.0709	23.2904	19.4308	24.5703	18.2984	21.4749	22.8609
082549_Day7_UVA	24.9705	24.6489	24.3276	27.4246	25.9967	21.8773	24.6794	19.2343	21.1228	23.4938	21.9299	20.4933	20.5695	23.6692	23.2373	24.0346	24.988	21.1862	24.8722	25.1703	21.9729	19.1491	19.3933	19.969	23.8155	23.1478	21.8659	22.2387	23.4831	22.27	22.5012	20.5338	21.0979	19.4356	20.4274	20.2926	21.5934	20.8294	25.3478	25.3478	19.4796	26.2157	24.5749	18.9007	25.1015	24.0351	23.2335	23.7778
082549_Day7_IRR	21.7968	25.6928	26.0174	28.7608	27.8075	21.8437	25.4955	18.3413	21.2926	24.3369	21.7589	20.4602	20.9028	24.6824	23.3771	25.3386	25.7713	20.9723	25.1828	25.6793	20.0517	19.1675	19.3559	20.1543	25.2555	18.4089	22.2527	22.8516	24.4128	23.4288	22.6927	20.9551	20.1579	19.3732	22.0475	19.4758	23.5423	23.397	25.1665	25.1665	19.7027	26.0853	23.9808	19.4116	24.1896	20.1497	22.0822	23.2752
082601_Day1_con	16.7117	23.2676	18.6109	21.9783	20.6443	14.8188	19.1152	16.0588	18.8345	15.4788	20.6542	21.6084	20.1382	16.6122	16.6943	23.2513	22.7871	21.2624	24.4674	21.4169	18.0838	18.1371	17.4488	16.2651	21.4051	17.4576	18.4113	17.834	18.4698	16.9828	20.368	17.8776	17.1427	17.1476	18.6936	19.0218	23.4302	22.2015	23.9871	23.9867	20.1065	24.783	23.8512	16.8954	26.1173	18.4202	18.1976	20.3331
082601_Day2_UVA	21.9576	22.8927	19.9313	22.264	21.4262	21.0373	21.4269	18.7133	17.3237	19.8765	21.7705	21.6801	20.1126	19.2425	20.4957	23.1775	22.7975	21.1821	24.6302	20.5285	21.7557	18.1617	18.1939	16.7127	20.1249	20.5608	17.705	19.5665	21.5384	20.6742	21.1992	19.0716	19.3724	17.2114	17.9056	18.3944	22.7138	19.9858	24.0483	24.0483	20.0711	24.9606	23.0412	16.5208	24.5631	20.0529	21.1838	22.3376
082601_Day2_IRR	18.0653	23.7785	19.4162	22.1916	21.104	15.6798	19.5584	15.9111	16.8363	18.8728	21.6387	22.529	20.4165	16.217	16.061	23.5149	22.9683	21.5452	24.8353	21.8995	18.6934	18.929	17.0929	15.5021	21.0519	18.9106	19.3949	16.3756	17.6395	17.9529	20.1226	17.2018	17.0288	18.7667	17.9978	16.3811	24.2458	22.8549	24.7379	24.7379	21.3435	25.4724	24.1065	15.7779	24.4295	16.0557	18.0544	19.3297
082601_Day5_UVA	21.2165	24.3906	20.9013	23.1455	22.257	15.061	21.6396	17.1285	20.222	20.8202	22.6081	21.3802	20.4532	20.5627	21.6426	24.2623	22.8555	21.215	25.0986	20.6524	20.1426	17.5051	15.5182	18.6517	20.793	20.6654	17.9279	20.5278	22.5287	20.8951	21.779	19.6519	19.6882	15.8616	18.8993	18.9452	23.4079	21.3829	23.5626	23.5626	18.8034	24.4687	23.5551	15.7445	24.8189	20.9998	20.7891	22.9352
082601_Day5_IRR	16.3321	24.4408	21.4038	24.2858	23.1003	16.1551	21.0219	16.9676	17.1576	20.9309	22.0078	21.643	20.2093	18.424	19.5124	23.8347	23.6825	21.8729	24.9089	20.8751	15.945	18.4876	17.0934	16.8518	21.7034	17.9656	19.1144	16.9362	18.2002	16.2192	20.2227	17.9726	17.2515	17.4852	19.3243	17.5462	24.7044	23.843	24.7049	24.7049	20.1598	25.046	23.6505	17.6928	25.3008	15.5233	14.2567	19.2599
082603_Day1_con	17.1625	22.5731	20.5215	23.0275	21.9144	18.3052	19.8166	19.3955	17.2549	16.2609	22.984	20.7296	21.9888	18.2836	19.2846	22.9018	22.1736	18.1153	26.5905	22.3206	18.6018	20.0862	16.7728	15.1159	21.9717	19.9526	20.486	18.5621	17.607	16.1683	20.7194	17.5066	16.9595	20.1329	19.5211	16.7727	23.3015	22.3415	25.7774	25.7774	22.4685	26.8291	24.8469	17.8291	25.9547	17.8741	19.2741	19.1831
082603_Day2_UVA	22.5718	23.4327	21.0338	23.6161	21.756	20.8814	23.3498	18.8241	18.2511	20.2451	23.905	21.4074	21.9957	20.9513	20.3264	23.6725	23.5605	20.4849	26.7888	22.244	22.5339	20.0434	19.9369	17.9111	21.8099	21.8814	19.7841	19.7028	21.859	21.3008	21.5696	18.9702	19.799	19.68	19.1214	19.3981	21.7613	20.5509	25.2966	25.2966	22.0439	26.3146	24.2556	18.7536	24.8728	22.0963	22.2001	21.9915
082603_Day2_IRR	17.4112	24.1804	21.6055	24.9759	22.3946	16.1634	20.2246	18.0541	16.2665	20.1486	23.838	21.1998	22.6813	19.0753	17.3618	23.1544	22.612	18.3561	27.0916	22.5701	18.2646	19.8515	16.1484	14.9329	21.8039	20.1074	20.4095	17.5863	17.3017	17.2351	20.6374	17.0301	16.3834	20.4265	20.2494	18.8695	24.0266	23.5355	25.3491	25.3491	22.1404	25.9503	24.1853	17.7876	24.5238	16.371	18.8296	18.5563
082603_Day5_UVA	23.4099	24.1538	22.0764	25.0505	23.4177	21.0523	23.9844	19.1194	19.373	21.5214	24.0884	20.779	22.3265	22.4673	21.2452	24.045	24.479	21.3332	27.0039	24.3679	21.2812	19.0992	18.0422	18.5295	22.5389	22.1568	20.9323	20.8802	22.4713	21.3363	21.9228	19.4619	20.1242	18.7495	20.6132	20.2526	22.3454	21.546	24.763	24.763	20.9091	25.8971	24.0531	19.2986	24.9297	23.118	22.2043	22.8193
082603_Day5_IRR	19.5025	24.8702	23.8125	27.2904	24.3115	17.657	21.5378	16.3562	17.0929	22.1029	24.0948	20.865	22.9269	21.0415	20.0988	23.638	24.2832	18.3097	27.4182	23.3671	18.3361	20.0366	17.2687	15.894	22.301	20.7946	21.1828	17.8702	18.1789	17.8537	20.9766	18.0689	17.0443	20.1067	21.5881	19.8526	24.4992	24.36	25.3534	25.3534	21.5697	25.6873	24.0194	18.8212	25.1452	16.0122	18.2848	19.3111
082651_Day1_con	16.5583	23.6575	19.2398	22.5913	20.9839	17.4907	19.2166	16.764	17.8194	18.2481	22.7375	22.9344	22.2651	16.2919	17.7185	23.1131	22.0002	16.7839	26.1503	22.7617	17.3113	19.5758	17.9129	18.3688	22.6781	21.0911	20.5004	17.7024	17.7885	17.545	21.5804	18.1555	18.4756	19.7989	19.5314	17.6214	24.1235	22.1492	25.8423	25.8423	22.918	26.5053	24.6299	18.0229	24.625	18.2872	16.5048	20.145
082651_Day2_UVA	23.3426	23.5274	21.2157	23.4218	23.0676	19.3394	22.3618	18.4741	20.1914	19.7462	22.5531	23.1397	21.549	20.7878	20.2408	23.5641	23.3934	18.6488	25.8392	23.8491	23.3536	20.5478	20.4612	18.9408	23.2536	23.6002	20.7627	20.8175	22.6061	22.3365	22.8802	20.1011	20.7312	20.0646	19.5139	18.4424	23.2651	20.6611	26.1802	26.1802	23.2278	27.2024	25.3883	17.4162	26.3255	23.2118	23.068	23.2812
082651_Day2_IRR	16.8312	24.6714	21.013	23.3961	22.8831	17.8866	20.223	16.0733	18.0868	18.0455	23.4743	23.8279	22.9334	18.2894	17.1106	24.006	23.2346	15.9925	26.5162	24.8846	20.9787	21.5052	17.8442	18.6869	24.204	22.8514	22.1241	19.3429	19.5798	17.3192	21.7071	18.0108	18.2299	20.6578	19.859	19.1748	24.7722	22.9551	26.7568	26.7568	23.3087	27.5302	26.1724	17.2533	25.859	18.3036	18.0217	20.8688
082651_Day5_UVA	22.8165	24.2888	21.554	24.375	23.1294	21.3266	22.7587	18.0751	16.7372	20.9965	23.1564	22.2928	22.7166	21.5889	21.3293	23.9018	23.6713	20.8502	26.4206	23.7201	21.6051	20.1599	17.4156	18.9869	22.9024	23.4615	20.7053	21.3211	22.9299	22.3865	22.8763	20.295	21.0745	19.9094	20.4326	18.9981	24.0174	21.5976	25.967	25.967	22.3045	26.7118	24.6124	17.3899	25.2355	22.7983	22.7519	23.5232
082651_Day5_IRR	15.8701	24.5325	23.4496	26.4111	24.1342	14.3819	21.7111	16.9408	14.2173	21.0465	22.5321	22.6003	21.8816	20.9377	20.228	23.5606	24.2414	15.2768	25.8604	24.625	20.659	20.8952	16.9927	16.6593	24.629	23.1283	22.84	20.0721	19.4345	18.3742	21.9254	18.8405	18.7307	20.9591	21.4534	19.0989	24.5768	23.4945	26.6157	13.9819	23.2953	27.0667	25.3388	17.9332	26.1203	17.4438	21.1663	20.7479
082651_Day7_UVA	23.2672	24.3174	22.2431	24.5741	23.9192	21.8573	22.6999	17.4277	18.8107	21.3496	23.1923	22.3659	22.849	22.1135	21.9808	23.9233	23.9517	20.7296	26.4804	24.1989	21.1555	20.07	18.7932	18.9434	23.4219	23.5927	20.7983	21.3597	23.0873	22.2084	22.5738	20.1549	21.047	19.2877	19.7545	19.7786	23.9134	21.4875	25.7314	25.7314	22.1607	26.4553	24.2854	18.3486	25.1495	22.8034	22.7106	22.8658
082651_Day7_IRR	18.4739	24.859	23.5776	26.0413	24.8454	16.7263	21.6464	17.2468	16.5221	20.9811	23.1641	23.1556	22.5472	21.3289	21.0505	24.0235	24.2555	17.483	26.3416	25.406	22.2646	21.2718	17.9241	17.2557	25.3523	24.1263	23.6416	20.2464	20.6436	18.2292	22.0131	19.3533	19.3799	20.7931	20.4804	18.8456	24.8204	23.8848	26.7392	20.3896	23.2521	27.3727	25.862	17.8444	25.8237	14.118	16.3226	22.0883
082652_Day1_con	16.1581	23.5462	19.5099	23.2614	21.1207	16.3613	19.6607	16.5648	15.1071	17.7773	20.9366	21.6664	20.0295	15.3658	16.1814	23.2334	22.3018	16.2701	23.6225	20.7486	16.9391	18.2816	18.2918	15.9178	20.1523	17.7345	17.7185	16.6632	17.7215	17.6181	20.2537	17.4997	16.7562	17.8939	20.8561	18.5796	22.9959	22.2487	23.9942	23.9942	19.3351	24.4554	23.4426	17.5151	23.4693	17.0403	16.9824	19.1413
082652_Day2_UVA	23.7776	23.4254	22.1206	24.8096	23.6089	19.3789	22.4109	16.7169	18.5788	21.1075	21.6884	22.4401	20.0716	20.3477	19.8509	23.7391	23.322	18.4783	23.7958	23.1064	22.7206	19.177	17.0377	16.5619	21.3867	21.4865	18.7768	20.4625	22.1053	21.286	21.7208	19.2793	19.3854	18.4925	20.1925	19.0129	21.8156	20.8161	24.5894	24.5894	20.4152	25.8303	24.4639	17.3159	25.411	21.8919	22.0058	22.3629
082652_Day2_IRR	15.9839	23.5437	20.8644	24.5395	22.8648	17.9119	20.8262	17.6767	16.737	19.5161	20.6264	22.0892	19.8179	17.205	17.6963	23.4932	22.8237	16.7039	22.9865	22.9573	18.7383	19.2364	16.3894	17.9972	21.2649	18.1423	19.279	18.0519	18.5606	18.9005	20.4172	17.6598	16.3572	18.2317	20.7174	18.5258	23.2062	22.6759	24.8261	24.8261	20.0149	25.5601	24.5589	18.9995	25.2361	18.3229	19.6104	19.3924
082652_Day5_UVA	22.5951	23.2374	22.191	24.5182	23.3021	22.0585	22.3984	17.7185	17.52	21.9837	21.6238	21.5811	20.252	21.0524	20.5584	23.1061	23.2519	19.806	23.8425	22.5552	20.0748	18.377	16.4102	18.2163	20.9668	20.9187	18.4202	20.5586	22.1899	20.9413	21.3336	19.186	19.2786	17.6782	19.8884	19.3803	21.3994	20.8631	23.8066	23.8066	19.156	24.597	22.4346	19.1976	22.9237	20.7502	21.1047	22.3577
082652_Day5_IRR	18.3689	24.5803	21.9138	24.9943	23.0436	18.173	21.3388	18.0692	17.7046	21.1436	22.0612	22.4413	20.4534	20.1366	19.3208	24.0221	23.5514	18.4846	24.2191	24.4297	20.2103	19.3032	16.6056	18.6541	22.285	20.4782	20.628	18.5914	19.5301	18.0227	20.8667	18.3161	18.2059	18.9825	21.2654	19.5449	23.3209	23.934	25.1024	25.1024	20.5238	25.8118	24.3796	18.1257	24.6586	17.6953	21.1871	21.0833
082652_Day7_UVA	23.1377	24.064	22.7723	25.2028	24.2417	22.5953	22.842	18.3363	18.963	22.7634	21.7935	21.9748	19.8319	21.8964	21.9712	23.9877	23.7177	17.3247	23.9142	23.9568	21.515	18.9874	18.9328	19.0446	22.448	22.2248	19.8087	21.2968	23.0102	21.4994	22.1742	20.0245	20.1522	17.8948	19.591	18.8416	21.9541	21.3839	24.5208	24.5208	19.5479	25.5005	23.7702	17.1799	24.3724	22.3503	22.2074	23.152
082652_Day7_IRR	19.4643	24.8177	23.1514	26.5624	24.4136	18.5989	21.9501	19.5412	18.2714	21.8585	21.6157	22.5181	18.0462	21.1582	21.374	24.2013	24.1343	19.8067	24.124	26.5942	22.5579	19.4377	19.0627	18.9721	24.1922	21.722	22.4822	19.9346	20.3434	18.3793	21.3798	19.1286	18.8172	19.0659	22.0337	19.7631	23.8652	24.0944	25.4357	25.4357	20.313	26.2552	24.8339	18.8706	25.1659	17.6344	23.2353	20.3288
083056_Day1_con	17.1495	22.6401	19.2223	22.1165	21.1687	18.7545	19.1292	15.3856	16.6371	18.0069	22.4883	21.2764	21.4638	15.4906	16.9049	22.1924	22.2154	16.4875	26.3339	21.2755	17.5163	17.2721	18.5023	17.4336	21.0213	17.0481	18.1486	17.6358	18.4197	16.6638	20.8993	18.2485	17.3127	17.3927	20.9683	18.296	22.4376	22.0655	23.8832	23.8832	20.2122	25.2811	24.2688	18.1228	25.6114	18.7676	17.8727	20.0413
083056_Day2_UVA	23.4388	23.4802	21.2901	23.3272	23.3142	21.123	22.1933	18.3848	15.9215	20.3123	22.7373	20.7864	21.3145	21.2603	18.8353	23.3215	23.3242	20.2216	26.4294	20.0397	21.1288	17.0466	16.5348	18.4616	20.8071	21.0128	17.0105	20.1631	21.7655	21.1699	21.2975	19.0841	18.9983	16.6322	20.0568	18.954	21.5266	21.1109	23.5544	23.5544	19.5113	24.9387	23.705	17.1949	25.3971	19.2009	20.532	21.705
083056_Day2_IRR	17.5219	23.8135	20.6985	23.9016	22.2762	15.9815	20.0305	17.2503	17.0594	19.8069	23.0134	21.2987	21.6649	19.6669	17.1007	23.1692	22.8395	16.6642	26.8085	21.7284	17.2992	17.3052	17.3182	15.3766	20.9637	17.95	18.1992	17.2359	18.3364	17.4195	20.8023	18.3402	17.3033	17.6672	21.3193	19.1077	22.8273	23.4743	24.06	24.06	20.2479	25.2383	24.3486	17.1359	25.2112	16.7839	18.0344	19.9977
083056_Day5_UVA	22.3287	24.3582	21.9256	24.0473	23.5636	21.7885	22.2114	18.0435	18.8654	21.2047	22.6731	20.5735	21.1131	21.9441	20.2896	24.2089	23.5486	20.4227	26.2384	22.3762	20.6214	17.0138	17.5245	19.5285	22.2393	22.0323	19.3417	20.97	22.6554	21.7048	22.4096	20.2916	20.1107	16.3734	20.2656	19.6006	21.3435	21.4665	23.7935	23.7935	18.8829	24.6559	23.2511	17.339	24.1072	21.2093	21.3333	22.3497
083056_Day5_IRR	19.1378	23.7797	23.7826	27.8868	24.9426	16.6167	21.9947	16.6553	18.7635	20.7805	21.8825	20.2289	21.9676	21.8675	19.0144	23.3764	23.514	20.5256	26.6918	23.3436	17.8653	16.6903	17.188	16.0042	21.6282	18.8024	19.6606	17.9434	18.5064	17.916	20.0012	18.0491	15.8549	16.8763	22.3987	20.8365	24.4722	24.7895	23.3904	23.3904	19.0042	23.6723	22.1036	18.2582	23.817	17.071	20.3803	18.9982
083056_Day7_UVA	22.9943	23.3331	22.4563	24.8384	24.5654	22.2311	22.5448	18.3114	19.8596	21.7913	22.3693	20.767	20.7808	22.7243	21.1979	23.0929	23.8641	18.7271	25.8466	23.4149	21.8232	17.3215	16.0723	20.2513	23.6268	22.9801	20.6472	21.6665	23.3359	22.1936	22.6826	20.8086	20.3637	16.6149	19.944	19.8943	21.2569	20.9121	24.0392	24.0392	19.1771	25.3236	23.8371	15.9648	24.8771	22.227	22.0106	23.4326
083056_Day7_IRR	20.3922	24.8001	24.8949	27.9947	26.7331	19.2456	22.7508	19.227	19.2417	22.0794	22.5314	20.5796	21.4225	22.8502	21.6317	24.0992	24.7405	18.5363	26.4001	26.3855	21.4941	18.4633	18.437	17.8679	24.9068	19.4177	22.989	21.2889	20.2846	17.2421	21.4918	19.854	18.3047	17.3511	22.9892	20.6713	24.3861	24.352	25.4811	25.4811	19.7385	26.2488	24.6	18.9926	26.8079	17.9457	22.9159	21.1877
083108_Day1_con	16.3722	25.6012	18.1978	22.7065	20.6862	15.5969	18.977	14.9378	15.2952	15.1676	20.8325	20.8451	22.1621	14.6001	15.869	25.4014	21.7073	20.6787	26.9826	20.1885	15.5085	16.5602	14.6576	15.8321	19.1473	15.3415	16.4427	17.1537	16.4228	15.7048	17.5061	15.6772	15.5915	15.5497	18.8883	17.894	23.2494	22.7342	21.9483	21.9483	18.0488	22.6146	22.3657	15.6772	23.3215	13.378	18.0145	16.6956
083108_Day2_UVA	22.4291	23.8069	20.7423	24.3481	22.4359	20.4584	21.7994	17.4925	17.5232	19.8287	20.8488	21.2404	21.6228	18.1923	18.7094	23.4839	22.3692	20.4425	26.2839	21.2393	19.8491	16.7338	16.5216	16.259	19.3099	19.5637	17.1894	19.5423	20.9885	20.1746	20.2244	18.3262	17.1119	15.8229	19.0897	18.5822	21.8496	21.1783	22.4983	22.4983	18.3118	22.7396	21.3159	17.169	21.8856	19.0124	19.9777	20.5179
083108_Day2_IRR	16.9419	23.2092	20.0691	23.9174	21.8735	16.1306	20.1413	14.2634	15.9288	18.888	20.0849	21.3891	21.2556	17.8242	15.1744	23.4124	22.4803	20.6635	25.8686	21.2726	16.6997	17.2991	16.3032	16.5338	19.9758	18.2839	17.7445	17.2316	18.8518	18.0319	21.2443	18.6996	16.1252	17.1469	19.6505	18.3949	23.2095	23.1033	22.9147	22.9147	19.0089	23.0707	22.1427	17.4108	22.927	17.1623	18.4941	19.2217
083108_Day7_UVA	22.7514	24.2442	22.2689	25.7162	23.8433	22.0447	22.5171	18.2593	19.1753	21.558	21.2345	21.0821	21.8592	21.866	19.6047	23.4417	22.8643	20.6456	26.3525	23.3341	19.873	16.8745	15.9618	17.4824	21.8123	21.2468	19.3502	21.1406	22.5552	21.0962	21.2953	19.2258	18.2981	15.3687	19.4316	19.853	21.5994	20.8003	22.2592	22.2592	17.4666	22.755	21.2182	16.1471	22.4498	21.1584	20.535	21.5511
083108_Day7_IRR	18.7426	25.0086	23.2565	26.5636	24.1445	15.9229	21.9275	17.1348	19.213	21.1915	20.8826	20.8369	21.9758	21.0628	18.8012	23.7319	23.4279	20.9212	26.5878	24.8301	19.9235	17.2257	15.3906	14.4462	23.0036	20.3341	20.789	19.4947	19.1541	17.8321	21.6289	19.5933	17.6492	15.6668	21.3217	19.7391	24.0925	24.2279	22.9613	22.9613	17.5789	23.4096	22.0151	18.4406	23.7787	18.7027	21.7095	20.9597
083114_Day1_con	18.2258	25.3818	18.6441	23.6096	21.4814	17.0053	19.8492	15.874	15.1133	15.7119	21.8553	21.7215	21.8613	14.0079	17.8638	26.2286	21.8154	20.253	26.0258	21.3208	15.7905	19.1588	16.1702	15.6215	21.2456	19.1287	19.2249	17.9268	16.2212	13.6787	17.1926	14.9301	15.4082	18.6857	20.7472	18.6393	23.3113	22.6756	24.8957	24.8957	22.9592	24.6284	21.5833	16.4382	20.4113	15.2039	18.7649	16.2514
083114_Day2_UVA	22.9817	23.7606	20.9676	24.8869	23.2032	20.4146	22.0599	18.2138	16.7781	19.6452	21.1908	22.4995	20.6772	18.1165	21.5844	24.0976	22.7945	20.2878	25.2472	22.412	21.9273	19.1239	17.1799	17.1008	21.6358	22.1143	19.7464	19.6181	21.7497	20.9986	21.5351	19.3617	19.3682	17.732	18.936	18.8717	21.4616	21.0841	25.2375	25.2375	21.7326	25.5134	23.1307	17.2014	23.678	21.446	21.5149	21.502
083114_Day2_IRR	17.5788	24.4687	20.1889	24.4708	22.4177	16.5035	19.9067	15.4197	14.2125	18.9864	21.7631	21.7275	21.3762	14.6092	18.8324	23.4128	22.4188	20.3285	25.6642	21.721	17.445	18.5568	17.1274	15.2257	21.1173	19.3383	19.7027	16.4866	16.5826	15.9461	18.5683	14.9701	16.3029	17.8329	19.8159	18.3801	23.7126	23.4662	24.8488	24.8488	21.4277	24.865	22.4181	17.2253	23.2834	14.302	19.1659	16.1183
083114_Day7_UVA	23.7925	25.6422	22.7128	25.616	24.6605	23.187	23.8837	21.3798	19.8717	22.8315	21.5472	22.2954	20.5646	20.9774	22.0497	25.5179	23.9133	20.46	25.0773	23.6806	21.5078	20.5964	18.8066	20.8414	23.458	21.7548	20.8776	22.9955	23.901	24.1011	23.6152	22.1556	20.4041	18.95	21.3093	20.1046	24.851	24.7067	27.2698	27.2698	21.7709	27.5811	26.2231	19.1154	27.2413	22.7434	22.737	25.0815
083114_Day7_IRR	18.6671	24.6734	24.5482	27.7887	25.9931	16.5223	22.8184	18.407	18.3001	22.2228	21.2391	21.7565	21.1121	21.6777	22.1548	24.6572	24.5781	18.208	25.6898	25.4645	21.0992	21.4004	17.8614	19.9563	25.1072	19.895	23.1902	22.6894	20.8967	19.9203	21.5623	20.135	17.9898	19.1228	23.3375	21.0809	24.4903	24.3422	27.403	27.403	22.7406	27.6072	26.4361	19.1125	27.3936	17.4142	16.7379	22.1127
083331_Day1_con	16.9516	22.9733	20.0516	24.2056	21.1632	20.213	20.0552	17.2336	18.2902	15.9049	20.8181	21.2988	21.9965	16.8525	16.4968	23.114	20.9498	16.9253	24.4602	22.4597	17.3383	19.4209	16.4024	16.7497	21.6491	16.3185	18.397	19.5552	18.557	16.2727	22.0343	19.0916	18.5018	18.2807	21.1282	18.8798	22.9872	22.8881	24.919	24.919	19.308	25.3223	25.2345	14.0608	25.527	16.5185	15.8537	21.1413
083331_Day2_UVA	22.9839	23.3465	21.4435	24.057	22.6672	22.7944	23.0011	19.5097	20.9068	19.9047	20.7182	21.3333	21.5625	20.2931	18.4509	23.5483	22.5615	19.9798	24.0199	22.4332	22.7071	19.8147	18.3781	19.4171	21.9099	21.4165	18.9538	21.5136	22.3965	22.9026	23.4905	20.2216	19.0497	18.7898	20.721	18.9569	20.9813	20.8532	25.4591	25.4591	19.9711	26.5838	25.8452	17.6363	26.7471	22.1338	22.0711	23.6885
083331_Day2_IRR	16.9854	23.622	21.6873	26.3662	23.0523	17.2733	21.4698	19.1752	16.4352	20.494	20.5056	21.0845	21.7855	16.0675	15.5553	23.7551	22.3423	17.0488	24.0035	22.2463	17.8587	19.715	15.7027	15.8756	21.9257	16.5771	18.7763	19.3108	18.5291	17.9751	21.868	18.5132	16.7304	18.7831	22.548	19.8052	23.1574	23.1149	25.0104	25.0104	19.7073	25.9077	26.1389	16.8242	26.5079	16.8246	17.002	20.6642
083331_Day5_UVA	23.0198	23.0914	22.5054	24.9558	23.2921	23.7529	23.8475	17.8132	16.3692	21.1587	19.9675	21.1727	20.7888	22.011	20.7801	22.7586	23.3106	18.933	22.8411	22.9351	21.5	19.9357	19.416	20.1637	22.3565	21.6445	19.1908	22.4765	23.4984	23.3829	23.8891	20.943	20.2347	18.4231	20.6811	20.1117	20.9232	20.8639	25.4383	25.4383	20.0304	26.4367	25.4056	17.6165	26.0789	22.1548	21.6906	24.5091
083331_Day5_IRR	22.7067	24.8169	23.4188	27.7267	24.4645	19.4833	22.7103	20.5272	19.711	22.3573	20.9908	22.1168	21.7304	21.345	20.4977	24.0838	24.0273	20.5361	23.8107	24.8481	21.2837	22.2843	20.0213	20.3734	23.8439	20.1372	22.3789	21.2784	20.4377	20.6322	24.1647	20.935	20.1317	21.6942	22.7173	20.6536	24.184	24.3654	27.4854	27.4854	22.2211	28.1721	27.8746	19.0034	27.2265	19.4912	19.7216	23.5907
083331_Day7_UVA	24.6743	23.3518	23.3914	25.5601	24.7099	23.8682	23.8985	19.5134	18.5131	22.2703	20.8473	21.7036	21.4884	22.0251	21.5109	23.0154	23.9579	18.0654	23.9406	24.7036	22.5443	20.8899	17.9089	20.8498	23.8101	22.7788	21.3649	23.5255	24.223	23.9468	23.7546	21.9513	21.3044	19.3085	21.5099	20.6101	21.272	21.1535	26.018	26.018	21.2484	27.0558	25.6677	18.5436	26.2106	23.393	22.9931	24.8472
083331_Day7_IRR	22.9375	25.2354	25.1869	29.0961	26.4328	19.4408	23.7486	18.4187	17.9778	23.6964	20.2488	21.1966	21.959	22.3063	21.5065	24.3788	25.6488	19.8605	23.9765	26.3378	22.0389	21.9684	17.6888	22.1237	24.9295	19.8688	22.9733	23.5745	21.5358	20.4738	23.1167	21.0066	19.5857	20.424	24.6021	22.0433	24.67	24.8446	26.754	26.754	21.8803	27.7548	27.3239	19.6222	27.698	17.7874	19.8395	23.2455
083377_Day1_con	19.5589	23.8915	18.8569	22.3504	21.581	17.5786	19.2273	19.6279	19.9329	18.622	19.7992	21.8019	20.8399	18.5535	18.154	23.8463	22.5776	20.1482	25.2462	23.7498	19.3437	20.8166	18.9873	19.61	24.4448	17.5641	20.4059	21.8946	19.9891	18.3125	22.1256	20.2246	19.4384	18.6423	20.588	18.6726	22.9546	22.5008	26.8791	26.8791	20.5179	27.0258	26.9608	18.7024	27.3082	19.2472	18.6352	22.3045
083377_Day2_UVA	22.7067	23.7604	21.0595	23.5097	22.6341	21.9007	23.7602	19.4219	20.3364	19.4604	20.3925	22.0444	20.7383	21.5218	18.2896	23.6552	23.6068	21.1287	25.4143	22.9212	23.6685	20.6392	19.5832	19.9124	23.7086	22.5176	20.0636	22.5256	23.0881	23.2341	22.7802	21.2214	20.2681	18.8732	20.2121	19.4644	21.4476	20.9166	26.688	26.688	20.5112	27.0313	26.4464	18.4931	27.1825	23.056	23.3993	24.0724
083377_Day2_IRR	20.1139	24.3428	20.3407	23.6816	22.2646	16.8071	20.4198	19.4511	18.1852	19.3942	20.4255	22.0827	21.2586	18.1922	19.277	24.2286	23.2221	18.8825	25.6371	23.3263	19.2988	20.7067	17.6861	18.1798	24.1647	18.4613	20.8713	21.4518	19.628	19.0135	21.8877	19.6725	17.9	19.6629	21.996	19.2029	22.9034	23.4085	27.0524	27.0524	20.7144	27.0837	27.1815	18.129	27.0419	19.7996	16.8052	21.5093
083377_Day5_UVA	22.7344	24.4999	21.9675	23.9405	23.1648	18.9077	24.3354	19.846	20.3868	20.6261	21.5983	21.2971	21.9531	22.8925	20.4343	24.3827	24.3756	18.753	26.2922	22.002	20.8319	19.4361	15.9888	19.9063	22.9248	21.2208	18.6738	22.5567	23.1991	22.7648	22.3706	21.2414	19.3527	17.2747	21.093	20.5193	22.1059	22.0402	25.9511	25.9511	19.2463	25.974	25.2712	19.0692	25.401	21.5635	21.9279	23.8166
083377_Day5_IRR	17.781	25.3828	23.193	25.9991	24.4052	18.7949	21.8859	17.9125	18.1996	20.9316	21.1829	21.7771	22.0273	21	18.6105	25.021	24.2825	17.3027	26.4037	23.1585	19.2062	20.9767	18.93	18.0518	24.3385	19.2901	21.4368	21.7035	20.4925	20.1957	22.0366	19.4332	17.9363	19.4631	23.4656	21.4353	24.2118	24.7374	26.9695	26.9695	20.6116	26.8919	26.4854	18.8312	26.9881	17.4891	17.4083	21.7254
